# Supplementary material for: The Evaluation of Drugs as Potential Modulators of the Trafficking and Maturation of ACE2, the SARS-CoV-2 Receptor
Source: Biomolecules. 2024 Jun 27;14(7):764. doi: 10.3390/biom14070764 (PMC11274373; doi:10.3390/biom14070764)
Supplement: Supplementary file 1 [file biomolecules-14-00764-s001.zip]

Archive with 2 entries (2 files):
- biomolecules-3041240-original-images.pdf
- biomolecules-3041240-supplementary.pdf
